# Supplementary material for: Effect of High Fat and Fructo-Oligosaccharide Consumption on Immunoglobulin A in Saliva and Salivary Glands in Rats
Source: Nutrients. 2021 Apr 10;13(4):1252. doi: 10.3390/nu13041252 (PMC8070188; doi:10.3390/nu13041252)
Supplement: Supplementary file 1 [file nutrients-13-01252-s001.zip]

Archive with 2 entries (1 files):
- Nutrients Supplementary Materials/
- Nutrients Supplementary Materials/Nutrients Supplementary Materials.doc
